# Supplementary material for: Characterization and Functional Analysis of Trim38 in the Immune Response of the Large Yellow Croaker (Larimichthys crocea) Against Pseudomonas plecoglossicida Infection
Source: Int J Mol Sci. 2025 Apr 27;26(9):4150. doi: 10.3390/ijms26094150 (PMC12071835; doi:10.3390/ijms26094150)
Supplement: Supplementary file 1 [file ijms-26-04150-s001.zip]

Archive with 1 entries (1 files):
- ijms-3512341-supplementary.pdf
